# Supplementary material for: Prediction Models for Agonists and Antagonists of Molecular Initiation Events for Toxicity Pathways Using an Improved Deep-Learning-Based Quantitative Structure–Activity Relationship System
Source: Int J Mol Sci. 2021 Oct 6;22(19):10821. doi: 10.3390/ijms221910821 (PMC8509615; doi:10.3390/ijms221910821)
Supplement: Supplementary file 1 [file ijms-22-10821-s001.zip]

Archive with 2 entries (2 files):
- ijms-1378868-supplementary figures revised 3-done.pdf
- ijms-1378868-table. S1-supplemenary revised 3.xlsx
