# Supplementary material for: Prediction Models for Agonists and Antagonists of Molecular Initiation Events for Toxicity Pathways Using an Improved Deep-Learning-Based Quantitative Structure–Activity Relationship System
Source: Int J Mol Sci. 2021 Oct 6;22(19):10821. doi: 10.3390/ijms221910821 (PMC8509615; doi:10.3390/ijms221910821)
Supplement: Supplementary file 1 [file ijms-22-10821-s001.zip › ijms-1378868-table. S1-supplemenary revised 3.xlsx]

## Sheet: Table S1
Table S1. Prediction performance of PPARg_ago (AID:743140) using DeepSnap_DL systems.
Deep learning	dataset	Evaluation index	1:1:1	3:1:2	4:2:3	5:1:3	5:3:4	7:1:4	means
TensorFlow	Valid	Mean_ROC_AUC	0.853229	0.851402	0.846702	0.856749	0.860524	0.855734	0.854057
		SD	0.0223898	0.0513929	0.0527498	0.0530297	0.024998	0.0609879	0.044258
		Max_ROC_AUC	0.889978	0.893741	0.899133	0.915212	0.898099	0.904254	0.900069
		Max_angle	185	160	185	195	185	170	180
TensorFlow	Tes	Mean_ROC_AUC	0.864389	0.874646	0.876174	0.884482	0.866979	0.878539	0.874201
		SD	0.0452726	0.0519916	0.0460269	0.0400002	0.0516967	0.0465352	0.0469205
		Max_ROC_AUC	0.912957	0.933248	0.925574	0.933702	0.92163	0.927677	0.925798
		Max_angle	185	160	185	195	185	170	180
DIGITS	Tes	Mean_ROC_AUC	0.866857	0.881616	0.884833	0.884035	0.884035	0.892421	0.8823
		SD	0.0464591	0.0455597	0.0410751	0.0462267	0.0462267	0.0416024	0.044525
		Max_ROC_AUC	0.951657	0.9533	0.95679	0.95994	0.95994	0.96154	0.957194
		Max_angle	110	110	105	150	150	105	121.667
TensorFlow	Valid	Mean_BAC	0.784649	0.779571	0.772777	0.79059	0.785483	0.7855	0.783095
		SD	0.0146708	0.0485441	0.0504486	0.0546655	0.0330486	0.0559665	0.0428907
		Max_BAC	0.8138	0.835367	0.826567	0.847933	0.8239	0.830533	0.829683
		Max_angle	185	195	185	185	195	185	188.333
TensorFlow	Tes	Mean_BAC	0.794839	0.8641	0.855367	0.861533	0.8524	0.8586	0.847807
		SD	0.0435177	0.0502522	0.0449002	0.0392594	0.0499928	0.0461343	0.0456761
		Max_BAC	0.845833	0.8641	0.855367	0.861533	0.8524	0.8586	0.856306
		Max_angle	185	195	185	185	195	185	188.333
DIGITS	Tes	Mean_BAC	0.825133	0.833061	0.836633	0.836106	0.828051	0.845054	0.834006
		SD	0.0395303	0.0353103	0.0319406	0.0357554	0.0412543	0.0330029	0.0361323
		Max_BAC	0.884385	0.904365	0.896461	0.911588	0.8849	0.903566	0.897544
		Max_angle	110	110	105	150	160	105	123.333
TensorFlow	Valid	Mean_MCC	0.193594	0.241233	0.2316	0.273167	0.242067	0.241767	0.237238
		SD	0.016837	0.0396253	0.0386064	0.0461658	0.024996	0.0406314	0.034477
		Max_MCC	0.229933	0.241233	0.2316	0.273167	0.242067	0.241767	0.243294
		Max_angle	176	165	176	176	195	330	203
TensorFlow	Tes	Mean_MCC	0.206255	0.289733	0.283567	0.281367	0.268067	0.3086	0.272931
		SD	0.0399317	0.0479646	0.0442597	0.0393895	0.043635	0.0465069	0.0436145
		Max_MCC	0.278633	0.289733	0.283567	0.281367	0.268067	0.3086	0.284994
		Max_angle	185	176	195	185	185	176	183.667
DIGITS	Tes	Mean_MCC	0.235307	0.248932	0.247492	0.253216	0.231903	0.254193	0.245174
		SD	0.0435993	0.0410789	0.0414909	0.0496343	0.0458485	0.0540845	0.0459561
		Max_MCC	0.347755	0.330199	0.345597	0.354805	0.306488	0.379068	0.343985
		Max_angle	110	110	155	150	105	115	124.167
TensorFlow	Valid	Mean_Acc	0.730531	0.813467	0.803733	0.8318	0.804467	0.812133	0.799355
		SD	0.0294696	0.0471579	0.0475329	0.0529314	0.0384579	0.0531528	0.0447837
		Max_Acc	0.792533	0.813467	0.803733	0.8318	0.804467	0.812133	0.809689
		Max_angle	176	165	340	170	185	330	227.667
TensorFlow	Tes	Mean_Acc	0.742512	0.853967	0.8454	0.833933	0.8305	0.857767	0.827346
		SD	0.0582143	0.0623225	0.0555445	0.0502354	0.0559301	0.0588937	0.0568567
		Max_Acc	0.8464	0.853967	0.8454	0.833933	0.8305	0.857767	0.844661
		Max_angle	170	176	176	205	340	176	207.167
DIGITS	Tes	Mean_Acc	0.730007	0.749279	0.757268	0.764811	0.734771	0.767502	0.750606
		SD	0.0806233	0.0774596	0.0658266	0.0797939	0.0815222	0.0718153	0.0761735
		Max_Acc	0.88011	0.856804	0.878956	0.875	0.845134	0.903481	0.873248
		Max_angle	110	100	155	150	130	115	126.667
TensorFlow	Train	Mean_loss	0.294485	0.266401	0.285399	0.289199	0.302678	0.285831	0.287332
		SD	0.104761	0.10569	0.114503	0.109748	0.104748	0.12235	0.1103
		Min_loss	0.0698097	0.0424546	0.0384021	0.0517917	0.0423087	0.0461269	0.0484823
		Min_angle	176	176	176	176	176	176	176
TensorFlow	Valid	Mean_loss	0.288341	0.243553	0.284664	0.268096	0.254627	0.280387	0.269944
		SD	0.0760376	0.0747999	0.0739632	0.0833717	0.0648376	0.0859304	0.0764901
		Min_loss	0.158006	0.13182	0.146072	0.122268	0.145085	0.121777	0.137505
		Min_angle	176	176	170	165	170	170	171.167
DIGITS	Valid	Mean_loss	0.0804386	0.0719822	0.0746174	0.0674907	0.07654	0.0681365	0.0732009
		SD	0.00620069	0.00578973	0.00520468	0.00669405	0.00628797	0.0062403	0.00606957
		Min_loss	0.0693331	0.0608349	0.0651508	0.052083	0.0663352	0.0553842	0.0615202
		Min_angle	110	155	100	176	160	195	149.333

## Sheet: Table S2
Table S2. Prediction performance of Arom_ant (AID:743139) using DeepSnap_DL systems.
Deep learning	dataset	Evaluation index	1:1:1	3:1:2	4:2:3	5:1:3	means
TensorFlow	Valid	Mean_ROC_AUC	0.865016	0.875289	0.873715	0.886327	0.875087
		SD	0.025099	0.0210539	0.0231968	0.0157334	0.0212708
		Max_ROC_AUC	0.906492	0.909756	0.913574	0.916941	0.911691
		Max_angle	176	195	185	185	185.25
TensorFlow	Tes	Mean_ROC_AUC	0.850309	0.863879	0.855538	0.864686	0.858603
		SD	0.017771	0.014518	0.0175457	0.0149006	0.0161838
		Max_ROC_AUC	0.885124	0.88721	0.886686	0.893086	0.888027
		Max_angle	165	200	165	165	173.75
DIGITS	Tes	Mean_ROC_AUC	0.854974	0.88203	0.873047	0.880565	0.872654
		SD	0.0372117	0.0334082	0.0351326	0.0331568	0.0347273
		Max_ROC_AUC	0.920137	0.950403	0.94564	0.942193	0.939593
		Max_angle	100	115	105	115	108.75
TensorFlow	Valid	Mean_BAC	0.797387	0.81392	0.812897	0.821028	0.811308
		SD	0.0280478	0.0252334	0.0196271	0.0213639	0.0235681
		Max_BAC	0.851867	0.857167	0.84175	0.866767	0.854387
		Max_angle	176	185	185	176	180.5
TensorFlow	Tes	Mean_BAC	0.776397	0.793225	0.783283	0.792666	0.786393
		SD	0.0162422	0.0150088	0.0160339	0.0169171	0.0160505
		Max_BAC	0.811433	0.819367	0.817833	0.8295	0.819533
		Max_angle	165	200	165	165	173.75
DIGITS	Tes	Mean_BAC	0.786943	0.809346	0.801252	0.809028	0.801642
		SD	0.0324642	0.0327624	0.0354807	0.0324345	0.0332854
		Max_BAC	0.844451	0.877315	0.87926	0.876009	0.869259
		Max_angle	105	115	105	100	106.25
TensorFlow	Valid	Mean_MCC	0.262982	0.292396	0.293643	0.29856	0.286895
		SD	0.0511772	0.0500432	0.0406006	0.0495181	0.0478348
		Max_MCC	0.419533	0.395433	0.3826	0.411	0.402142
		Max_angle	176	176	176	195	180.75
TensorFlow	Tes	Mean_MCC	0.235913	0.265589	0.2461	0.261038	0.25216
		SD	0.0343697	0.0376919	0.0352087	0.035833	0.0357759
		Max_MCC	0.316333	0.3503	0.331367	0.3198	0.32945
		Max_angle	176	350	350	340	304
DIGITS	Tes	Mean_MCC	0.228836	0.251653	0.240927	0.249936	0.242838
		SD	0.0306931	0.0321192	0.0362335	0.032435	0.0328702
		Max_MCC	0.300168	0.334643	0.356154	0.321986	0.328238
		Max_angle	115	115	105	115	112.5
TensorFlow	Valid	Mean_Acc	0.826781	0.849133	0.841669	0.847728	0.841328
		SD	0.0433312	0.0359415	0.0452376	0.0397671	0.0410693
		Max_Acc	0.9292	0.918167	0.9229	0.916167	0.921608
		Max_angle	176	350	176	176	219.5
TensorFlow	Tes	Mean_Acc	0.800187	0.831812	0.815587	0.827434	0.818755
		SD	0.0447744	0.0391428	0.0407034	0.0395555	0.041044
		Max_Acc	0.889267	0.913233	0.8986	0.8951	0.89905
		Max_angle	176	176	350	340	260.5
DIGITS	Tes	Mean_Acc	0.759533	0.776443	0.760435	0.777426	0.76846
		SD	0.0404021	0.0425787	0.0498909	0.0343358	0.0418019
		Max_Acc	0.828038	0.848557	0.89856	0.853985	0.857285
		Max_angle	115	325	105	95	160
TensorFlow	Train	Mean_loss	0.521607	0.416853	0.514284	0.421286	0.468508
		SD	0.137192	0.106043	0.137847	0.117681	0.124691
		Min_loss	0.0301889	0.039581	0.0223288	0.0328114	0.0312275
		Min_angle	176	350	350	350	306.5
TensorFlow	Valid	Mean_loss	0.437215	0.397626	0.349334	0.353884	0.384515
		SD	0.0853268	0.0837742	0.0651188	0.0838355	0.0795138
		Min_loss	0.108785	0.111168	0.105119	0.101631	0.106676
		Min_angle	176	185	176	185	180.5
DIGITS	Valid	Mean_loss	0.0947009	0.0848927	0.0870616	0.0805438	0.0867997
		SD	0.00658728	0.00758625	0.00758523	0.00659998	0.00708968
		Min_loss	0.0796886	0.0689239	0.074001	0.068651	0.0728161
		Min_angle	350	350	330	340	342.5

## Sheet: Table S3
	Table S3. Learning rate of PPARg_ago (AID:743140) using DeepSnap_DL systems.
	log10[LR]	ROC_AUC_val	ROC_AUC_test	BAC_val	BAC_test	F_val	F_test	MCC_val	MCC_test	PR_AUC_val	PR_AUC_test	Acc_val	Acc_test	loss_train	loss_val	loss_test
	-3	0.929599	0.928915	0.8557	0.849767	0.878633	0.8782	0.269133	0.2664	0.332954	0.348463	0.8148	0.814467	0.222786	0.223759	0.165883
	-3.09691	0.920669	0.920127	0.847933	0.848367	0.8797	0.867033	0.266433	0.255367	0.286403	0.241836	0.8168	0.7965	0.187083	0.184898	0.238794
	-3.22185	0.919612	0.919209	0.846967	0.845767	0.866333	0.8594	0.255733	0.249633	0.292224	0.259563	0.795767	0.784867	0.225797	0.210838	0.274032
	-3.39794	0.919998	0.921571	0.845633	0.8507	0.8557	0.8824	0.247733	0.269433	0.268463	0.279785	0.779267	0.8209	0.279541	0.160279	0.155291
	-3.69897	0.921315	0.926691	0.848167	0.8517	0.870867	0.8787	0.2595	0.2666	0.287914	0.345599	0.8028	0.814933	0.169521	0.141106	0.147073
	-4	0.936335	0.934488	0.865367	0.855233	0.8883	0.902967	0.285633	0.293067	0.362372	0.398963	0.8304	0.854233	0.156638	0.130623	0.158195
	-4.09691	0.92276	0.927352	0.850233	0.8552	0.8769	0.878433	0.264233	0.269033	0.281933	0.30141	0.812133	0.814533	0.180636	0.137116	0.149061
	-4.22185	0.920626	0.925513	0.851467	0.855367	0.877633	0.878167	0.265233	0.269567	0.255209	0.267086	0.813233	0.814167	0.256169	0.288586	0.249653
	-4.39794	0.923211	0.921306	0.864465	0.854433	0.866199	0.8745	0.246675	0.2659	0.241477	0.226641	0.78325	0.8084	0.258818	0.271735	0.272269
	-4.69897	0.917374	0.917163	0.855067	0.854467	0.854633	0.854733	0.2522	0.251733	0.189137	0.18759	0.7772	0.777333	0.307633	0.282937	0.282205
	-5	0.910517	0.912862	0.8547	0.8563	0.8538	0.8549	0.251167	0.253133	0.158129	0.167339	0.775833	0.7776	0.355946	0.327713	0.265081
	-6	0.848895	0.838522	0.7941	0.7843	0.796233	0.8081	0.190767	0.1873	0.0824939	0.0704136	0.691167	0.7079	0.504211	0.504509	0.511219
	means	0.915909	0.916143	0.848317	0.8468	0.863744	0.868128	0.254537	0.258097	0.253226	0.257891	0.791054	0.798819	0.258732	0.238675	0.239063
	sd	0.0220155	0.0251226	0.0182272	0.0199549	0.0239564	0.0231857	0.0228585	0.0251561	0.0772202	0.0893318	0.036272	0.0356948	0.0974832	0.106891	0.102034
	max	0.936335	0.934488	0.865367	0.8563	0.8883	0.902967	0.285633	0.293067	0.362372	0.398963	0.8304	0.854233	0.156638	0.130623	0.147073

## Sheet: Table S4
	Table S4. Learning rate of Arom_ant (AID:743139) using DeepSnap_DL systems.
	log10[LR]	ROC_AUC_val	ROC_AUC_test	BAC_val	BAC_test	F_val	F_test	MCC_val	MCC_test	PR_AUC_val	PR_AUC_test	Acc_val	Acc_test	loss_train	loss_val	loss_test
	-2.39794	0.913409	0.90061	0.82765	0.8335	0.89915	0.9006	0.29885	0.308333	0.478703	0.470558	0.85355	0.856333	0.202237	0.181978	0.137286
	-2.69897	0.905356	0.907997	0.837267	0.841733	0.8697	0.903167	0.2801	0.318167	0.256324	0.532654	0.806767	0.860367	0.310792	0.245145	0.113162
	-3	0.915039	0.903128	0.838867	0.832567	0.878133	0.894467	0.288567	0.3037	0.477022	0.468443	0.819867	0.846667	0.255765	0.198824	0.188071
	-3.04576	0.925548	0.89799	0.856433	0.826967	0.891767	0.895567	0.3134	0.296967	0.523695	0.437268	0.841067	0.8483	0.229179	0.256935	0.16585
	-3.09691	0.926912	0.899281	0.859633	0.835367	0.8949	0.8989	0.330967	0.309133	0.530311	0.469193	0.8467	0.8536	0.222899	0.22933	0.163136
	-3.1549	0.922043	0.902318	0.8505	0.838	0.902233	0.9056	0.328133	0.318633	0.519729	0.478281	0.858267	0.864467	0.175232	0.13897	0.163804
	-3.22185	0.919038	0.912555	0.846133	0.844867	0.9161	0.901033	0.350133	0.318	0.518136	0.486035	0.8807	0.856867	0.192867	0.17945	0.172953
	-3.39794	0.925024	0.907895	0.856567	0.842167	0.910333	0.910533	0.3421	0.331233	0.529854	0.519244	0.871167	0.872433	0.205927	0.212068	0.145187
	-3.69897	0.925853	0.907997	0.8549	0.841733	0.905467	0.903167	0.335233	0.318167	0.551134	0.532654	0.863367	0.860367	0.189765	0.153986	0.113162
	-4.09691	0.925555	0.906932	0.858033	0.8399	0.925267	0.906267	0.380967	0.321533	0.557195	0.487517	0.895367	0.865467	0.137653	0.126592	0.134725
	-4.22185	0.924938	0.906274	0.8578	0.838367	0.9228	0.9073	0.366733	0.322267	0.557144	0.488995	0.891567	0.867233	0.149569	0.124589	0.141311
	-4.39794	0.925112	0.906044	0.856567	0.834133	0.923767	0.902033	0.363933	0.3114	0.537994	0.477458	0.8932	0.858667	0.179237	0.174501	0.157922
	-4.69897	0.918517	0.905697	0.850133	0.8301	0.8946	0.8972	0.3197	0.301033	0.476373	0.463764	0.846267	0.850867	0.214693	0.182917	0.195524
	-5	0.912518	0.893148	0.840267	0.8156	0.8912	0.897667	0.300733	0.289833	0.414256	0.326511	0.840433	0.851833	0.286138	0.237602	0.283927
	means	0.920347	0.904133	0.849339	0.835357	0.901815	0.901679	0.328539	0.312029	0.494848	0.474184	0.857735	0.858105	0.210854	0.188778	0.162573
	sd	0.00658397	0.00505456	0.00984211	0.0076254	0.0168139	0.00468886	0.0304673	0.0112687	0.0792186	0.0502169	0.0269445	0.00753202	0.0483715	0.0434514	0.0426586
	max	0.926912	0.912555	0.859633	0.844867	0.925267	0.910533	0.380967	0.331233	0.557195	0.532654	0.895367	0.872433	0.137653	0.124589	0.113162

## Sheet: Table S5
	Table S5. Batch size of PPARg_ago (AID:743140) using DeepSnap_DL systems.
	batch size	ROC_AUC_val	ROC_AUC_test	BAC_val	BAC_test	F_val	F_test	MCC_val	MCC_test	PR_AUC_val	PR_AUC_test	Acc_val	Acc_test	loss_train	loss_val	loss_test
	5	0.899136	0.889855	0.823433	0.818833	0.892033	0.900467	0.289533	0.295633	0.454316	0.46925	0.8421	0.856333	0.285011	0.204598	0.296648
	8	0.91421	0.894799	0.838767	0.829233	0.890567	0.9004	0.300133	0.3041	0.478756	0.464725	0.8394	0.856067	0.2409	0.253279	0.148041
	10	0.92103	0.896322	0.8461	0.829933	0.895133	0.8988	0.3073	0.303633	0.514629	0.473886	0.846533	0.853433	0.249629	0.261018	0.242939
	13	0.922669	0.903297	0.8543	0.841167	0.9192	0.8969	0.355967	0.310733	0.501865	0.508652	0.8858	0.8503	0.173881	0.158629	0.194811
	15	0.92195	0.897996	0.849833	0.8305	0.8841	0.8993	0.301767	0.304	0.505309	0.460465	0.829067	0.854267	0.242655	0.218678	0.204563
	20	0.924991	0.905048	0.8536	0.835367	0.909167	0.8892	0.3378	0.2963	0.505138	0.449612	0.869333	0.837867	0.221717	0.224289	0.199744
	25	0.924106	0.901535	0.8543	0.836433	0.905633	0.899733	0.3405	0.3096	0.542084	0.500556	0.863567	0.854933	0.218466	0.223788	0.172738
	30	0.920091	0.915328	0.853967	0.847567	0.9056	0.895767	0.3336	0.312967	0.477749	0.475422	0.863567	0.848333	0.193298	0.181304	0.216276
	35	0.921499	0.912124	0.852433	0.843733	0.903567	0.899267	0.3318	0.314533	0.493894	0.497432	0.8602	0.854067	0.204603	0.179768	0.238415
	40	0.919449	0.911453	0.844333	0.838733	0.892433	0.893233	0.3231	0.3057	0.495927	0.490387	0.842933	0.8445	0.185842	0.171157	0.221603
	45	0.930572	0.909155	0.8639	0.845133	0.902233	0.911533	0.3411	0.3345	0.560943	0.507048	0.858067	0.873967	0.153849	0.140452	0.174283
	50	0.925903	0.910884	0.854633	0.838467	0.9184	0.8978	0.3495	0.3087	0.537476	0.472355	0.884467	0.8517	0.189697	0.201442	0.228505
	55	0.922409	0.913916	0.851633	0.841367	0.913533	0.896567	0.346	0.309033	0.511493	0.475669	0.8767	0.849633	0.156292	0.162387	0.173503
	60	0.925129	0.912617	0.854933	0.841333	0.9041	0.8938	0.334667	0.306567	0.518943	0.45131	0.8612	0.845233	0.134652	0.150254	0.239958
	65	0.932714	0.916863	0.864433	0.8453	0.901533	0.901	0.331633	0.318	0.558142	0.521931	0.856833	0.856767	0.175222	0.203139	0.206465
	70	0.917132	0.911654	0.847767	0.8454	0.912267	0.900933	0.337267	0.318433	0.491192	0.523651	0.874533	0.856767	0.137967	0.150816	0.173501
	means	0.921437	0.906428	0.850523	0.838031	0.903094	0.898419	0.328854	0.309527	0.509241	0.483897	0.859644	0.85276	0.19773	0.192812	0.20825
	sd	0.00748655	0.0082201	0.00966622	0.00770915	0.0101911	0.0047807	0.0192646	0.00931014	0.0292478	0.0236925	0.0164406	0.00773702	0.0430039	0.0369052	0.0367971
	min	0.932714	0.916863	0.864433	0.847567	0.9192	0.911533	0.355967	0.3345	0.560943	0.523651	0.8858	0.873967	0.134652	0.140452	0.148041

## Sheet: Table S6
	Table S6. Batch size of Arom_ant (AID:743139) using DeepSnap_DL systems.
	batch size	ROC_AUC_val	ROC_AUC_test	BAC_val	BAC_test	F_val	F_test	MCC_val	MCC_test	PR_AUC_val	PR_AUC_test	Acc_val	Acc_test	loss_train	loss_val	loss_test
	5	0.899136	0.889855	0.823433	0.818833	0.892033	0.900467	0.289533	0.295633	0.454316	0.46925	0.8421	0.856333	0.285011	0.204598	0.296648
	8	0.91421	0.894799	0.838767	0.829233	0.890567	0.9004	0.300133	0.3041	0.478756	0.464725	0.8394	0.856067	0.2409	0.253279	0.148041
	10	0.92103	0.896322	0.8461	0.829933	0.895133	0.8988	0.3073	0.303633	0.514629	0.473886	0.846533	0.853433	0.249629	0.261018	0.242939
	13	0.922669	0.903297	0.8543	0.841167	0.9192	0.8969	0.355967	0.310733	0.501865	0.508652	0.8858	0.8503	0.173881	0.158629	0.194811
	15	0.92195	0.897996	0.849833	0.8305	0.8841	0.8993	0.301767	0.304	0.505309	0.460465	0.829067	0.854267	0.242655	0.218678	0.204563
	20	0.924991	0.905048	0.8536	0.835367	0.909167	0.8892	0.3378	0.2963	0.505138	0.449612	0.869333	0.837867	0.221717	0.224289	0.199744
	25	0.924106	0.901535	0.8543	0.836433	0.905633	0.899733	0.3405	0.3096	0.542084	0.500556	0.863567	0.854933	0.218466	0.223788	0.172738
	30	0.920091	0.915328	0.853967	0.847567	0.9056	0.895767	0.3336	0.312967	0.477749	0.475422	0.863567	0.848333	0.193298	0.181304	0.216276
	35	0.921499	0.912124	0.852433	0.843733	0.903567	0.899267	0.3318	0.314533	0.493894	0.497432	0.8602	0.854067	0.204603	0.179768	0.238415
	40	0.919449	0.911453	0.844333	0.838733	0.892433	0.893233	0.3231	0.3057	0.495927	0.490387	0.842933	0.8445	0.185842	0.171157	0.221603
	45	0.930572	0.909155	0.8639	0.845133	0.902233	0.911533	0.3411	0.3345	0.560943	0.507048	0.858067	0.873967	0.153849	0.140452	0.174283
	50	0.925903	0.910884	0.854633	0.838467	0.9184	0.8978	0.3495	0.3087	0.537476	0.472355	0.884467	0.8517	0.189697	0.201442	0.228505
	55	0.922409	0.913916	0.851633	0.841367	0.913533	0.896567	0.346	0.309033	0.511493	0.475669	0.8767	0.849633	0.156292	0.162387	0.173503
	60	0.925129	0.912617	0.854933	0.841333	0.9041	0.8938	0.334667	0.306567	0.518943	0.45131	0.8612	0.845233	0.134652	0.150254	0.239958
	65	0.932714	0.916863	0.864433	0.8453	0.901533	0.901	0.331633	0.318	0.558142	0.521931	0.856833	0.856767	0.175222	0.203139	0.206465
	70	0.917132	0.911654	0.847767	0.8454	0.912267	0.900933	0.337267	0.318433	0.491192	0.523651	0.874533	0.856767	0.137967	0.150816	0.173501
	means	0.921437	0.906428	0.850523	0.838031	0.903094	0.898419	0.328854	0.309527	0.509241	0.483897	0.859644	0.85276	0.19773	0.192812	0.20825
	sd	0.00748655	0.0082201	0.00966622	0.00770915	0.0101911	0.0047807	0.0192646	0.00931014	0.0292478	0.0236925	0.0164406	0.00773702	0.0430039	0.0369052	0.0367971
	min	0.932714	0.916863	0.864433	0.847567	0.9192	0.911533	0.355967	0.3345	0.560943	0.523651	0.8858	0.873967	0.134652	0.140452	0.148041

## Sheet: Table S7
	Table S7. Background colors of PPARg_ago (AID:743140) using DeepSnap_DL systems from 165 to 205 of angles.
	background colors	ROC_AUC_165_val	ROC_AUC_165_test	ROC_AUC_170_val	ROC_AUC_170_test	ROC_AUC_176_val	ROC_AUC_176_test	ROC_AUC_185_val	ROC_AUC_185_test	ROC_AUC_195_val	ROC_AUC_195_test	ROC_AUC_200_val	ROC_AUC_200_test	ROC_AUC_205_val	ROC_AUC_205_test
	blue	0.906925	0.906925	0.925238	0.903071	0.911128	0.8996	0.916081	0.895813	0.909243	0.889602	0.891147	0.907087	0.891908	0.883785
	cyan	0.909512	0.909512	0.921909	0.917271	0.933162	0.912907	0.923974	0.920922	0.928319	0.922196	0.917123	0.929301	0.932133	0.914592
	green	0.901985	0.901985	0.906201	0.912811	0.91444	0.910489	0.907527	0.90456	0.913553	0.9084	0.903758	0.917405	0.909868	0.902097
	magenta	0.911283	0.911283	0.909041	0.903716	0.915365	0.896422	0.899318	0.889184	0.898722	0.889392	0.895692	0.896412	0.907809	0.887589
	orange	0.911207	0.911207	0.922871	0.924326	0.921093	0.914562	0.902973	0.902641	0.909645	0.902149	0.895224	0.90997	0.903706	0.908184
	red	0.910378	0.910378	0.9214	0.919532	0.911309	0.910301	0.917276	0.912128	0.913072	0.913127	0.904766	0.910791	0.9007	0.899898
	wheat	0.911061	0.911061	0.933035	0.935476	0.933746	0.931722	0.930901	0.934107	0.92928	0.937827	0.938899	0.924807	0.928397	0.93989
	white	0.908431	0.908431	0.943556	0.929957	0.939294	0.92364	0.930009	0.937953	0.934003	0.937485	0.939725	0.928062	0.929848	0.936576
	yellow	0.921074	0.921074	0.923941	0.924634	0.927146	0.918321	0.917404	0.927722	0.924823	0.925433	0.921181	0.925671	0.927704	0.925109
	background colors	BAC_165_val	BAC_165_test	BAC_170_val	BAC_170_test	BAC_176_val	BAC_176_test	BAC_185_val	BAC_185_test	BAC_195_val	BAC_195_test	BAC_200_val	BAC_200_test	BAC_205_val	BAC_205_test
	blue	0.8394	0.8394	0.8516	0.8238	0.83955	0.83275	0.8496	0.82505	0.8451	0.82175	0.8236	0.85055	0.831	0.81785
	cyan	0.8443	0.8443	0.85225	0.84275	0.85945	0.8398	0.8499	0.84505	0.86315	0.84155	0.84925	0.87135	0.8782	0.8473
	green	0.82875	0.82875	0.83795	0.841	0.8365	0.83405	0.83615	0.8264	0.8409	0.8349	0.83425	0.8414	0.8393	0.8329
	magenta	0.84195	0.84195	0.84975	0.8321	0.8456	0.824	0.84925	0.83385	0.84715	0.82405	0.83335	0.83845	0.84795	0.819
	orange	0.8405	0.8405	0.8472	0.84545	0.85155	0.8323	0.85	0.8388	0.85435	0.8331	0.83795	0.85325	0.84955	0.8368
	red	0.84405	0.84405	0.8508	0.8508	0.8572	0.8481	0.85565	0.8423	0.84805	0.84855	0.84495	0.85255	0.8392	0.84455
	wheat	0.84155	0.84155	0.85545	0.8525	0.8639	0.85455	0.866	0.8518	0.86995	0.8612	0.85925	0.8641	0.87095	0.86375
	white	0.84115	0.84115	0.8709	0.85385	0.86165	0.85035	0.8616	0.8555	0.86715	0.85555	0.8626	0.86085	0.86905	0.8617
	yellow	0.85825	0.85825	0.85795	0.851	0.8633	0.8462	0.8602	0.86005	0.86625	0.85815	0.84935	0.8654	0.872	0.86145
	background colors	F_165_val	F_165_test	F_170_val	F_170_test	F_176_val	F_176_test	F_185_val	F_185_test	F_195_val	F_195_test	F_200_val	F_200_test	F_205_val	F_205_test
	blue	0.85245	0.85245	0.84605	0.86645	0.85485	0.88345	0.8756	0.85085	0.86025	0.8282	0.8259	0.84405	0.8249	0.81625
	cyan	0.8525	0.8525	0.8527	0.88115	0.86455	0.86995	0.88565	0.88815	0.8886	0.8486	0.866	0.90215	0.9032	0.85665
	green	0.8475	0.8475	0.8784	0.89245	0.88985	0.8942	0.8758	0.83635	0.87985	0.8642	0.866	0.85425	0.86695	0.8143
	magenta	0.8445	0.8445	0.8629	0.8645	0.86955	0.8742	0.868	0.84	0.8578	0.8586	0.86395	0.8486	0.84895	0.8419
	orange	0.8464	0.8464	0.8423	0.8762	0.85845	0.86125	0.8498	0.83055	0.8725	0.8411	0.8308	0.86895	0.86845	0.8399
	red	0.8489	0.8489	0.8423	0.87075	0.8514	0.87455	0.86615	0.8516	0.8442	0.8524	0.8379	0.8427	0.81915	0.8314
	wheat	0.84735	0.84735	0.8439	0.9014	0.8851	0.8986	0.87545	0.89945	0.88595	0.89425	0.9017	0.9009	0.90005	0.89795
	white	0.84035	0.84035	0.8978	0.9053	0.8576	0.9061	0.8547	0.89425	0.90095	0.89225	0.89725	0.88235	0.88845	0.8814
	yellow	0.8526	0.8526	0.8548	0.8719	0.8885	0.88805	0.8605	0.8782	0.86445	0.86965	0.88495	0.88035	0.89945	0.8565
	background colors	MCC_165_val	MCC_165_test	MCC_170_val	MCC_170_test	MCC_176_val	MCC_176_test	MCC_185_val	MCC_185_test	MCC_195_val	MCC_195_test	MCC_200_val	MCC_200_test	MCC_205_val	MCC_205_test
	blue	0.24835	0.24835	0.24885	0.23895	0.2461	0.2605	0.26475	0.23005	0.2527	0.21775	0.2181	0.2455	0.2226	0.21115
	cyan	0.2465	0.2465	0.24875	0.26565	0.2611	0.2521	0.27055	0.27265	0.28535	0.24005	0.25515	0.3068	0.3107	0.24775
	green	0.24385	0.24385	0.2678	0.27065	0.28955	0.26775	0.25665	0.2238	0.26275	0.2465	0.2473	0.2427	0.2488	0.2209
	magenta	0.2393	0.2393	0.2586	0.24205	0.2569	0.2429	0.25615	0.2303	0.2482	0.23355	0.24275	0.23735	0.24495	0.22385
	orange	0.2412	0.2412	0.2584	0.25945	0.2756	0.2406	0.24575	0.2297	0.26285	0.2303	0.22925	0.26155	0.2566	0.23255
	red	0.2469	0.2469	0.25145	0.25915	0.26435	0.26205	0.263	0.24175	0.2476	0.2464	0.2371	0.2471	0.2271	0.23405
	wheat	0.2449	0.2449	0.25015	0.28905	0.28025	0.28725	0.27495	0.28715	0.28515	0.2888	0.2944	0.29705	0.30115	0.29525
	white	0.24135	0.24135	0.30235	0.2951	0.2624	0.2985	0.25665	0.2831	0.2994	0.28385	0.29265	0.27565	0.28875	0.2766
	yellow	0.25465	0.25465	0.25735	0.262	0.28575	0.27355	0.2608	0.27185	0.2655	0.26345	0.2696	0.2778	0.3011	0.2577
	background colors	PR_AUC_165_val	PR_AUC_165_test	PR_AUC_170_val	PR_AUC_170_test	PR_AUC_176_val	PR_AUC_176_test	PR_AUC_185_val	PR_AUC_185_test	PR_AUC_195_val	PR_AUC_195_test	PR_AUC_200_val	PR_AUC_200_test	PR_AUC_205_val	PR_AUC_205_test
	blue	0.225435	0.225435	0.342994	0.224848	0.28607	0.283121	0.273246	0.187193	0.159048	0.152136	0.166868	0.163647	0.141975	0.156184
	cyan	0.246872	0.246872	0.307787	0.277079	0.329533	0.416392	0.259997	0.323008	0.261318	0.331767	0.262488	0.257411	0.260602	0.255071
	green	0.214633	0.214633	0.254363	0.276079	0.279898	0.308115	0.189758	0.258962	0.18486	0.227456	0.194853	0.209813	0.188055	0.186749
	magenta	0.222205	0.222205	0.228243	0.238512	0.224253	0.221253	0.152792	0.1596	0.148822	0.14761	0.146699	0.153705	0.186748	0.155379
	orange	0.278915	0.278915	0.333201	0.41285	0.338972	0.364562	0.134839	0.187421	0.136004	0.187102	0.123706	0.143221	0.134513	0.201297
	red	0.209432	0.209432	0.271661	0.305102	0.310342	0.295706	0.190877	0.242333	0.156993	0.205068	0.175511	0.147086	0.134578	0.162663
	wheat	0.228124	0.228124	0.399001	0.438843	0.334566	0.499827	0.308747	0.493244	0.239171	0.41795	0.440314	0.214892	0.243058	0.397175
	white	0.208112	0.208112	0.4064	0.418748	0.467268	0.437981	0.317793	0.465904	0.338862	0.465934	0.422732	0.253205	0.269181	0.369204
	yellow	0.222924	0.222924	0.276655	0.334266	0.29977	0.352742	0.193673	0.310954	0.211242	0.295238	0.275078	0.20501	0.204238	0.271391
	background colors	Acc_165_val	Acc_165_test	Acc_170_val	Acc_170_test	Acc_176_val	Acc_176_test	Acc_185_val	Acc_185_test	Acc_195_val	Acc_195_test	Acc_200_val	Acc_200_test	Acc_205_val	Acc_205_test
	blue	0.7755	0.7755	0.7649	0.7959	0.7785	0.82305	0.81055	0.7715	0.78685	0.7373	0.7339	0.7617	0.7325	0.71975
	cyan	0.7745	0.7745	0.77415	0.8194	0.79255	0.80125	0.826	0.83045	0.83105	0.768	0.7949	0.8529	0.85435	0.78025
	green	0.76975	0.76975	0.81595	0.8371	0.83515	0.84005	0.81105	0.74935	0.8174	0.7927	0.7955	0.77665	0.7964	0.7174
	magenta	0.76195	0.76195	0.79125	0.7925	0.8008	0.80775	0.798	0.75485	0.78195	0.78345	0.79165	0.76785	0.7687	0.7586
	orange	0.7653	0.7653	0.7634	0.81085	0.7877	0.7875	0.76965	0.74085	0.8049	0.75645	0.74115	0.79975	0.79855	0.7548
	red	0.76955	0.76955	0.76075	0.8022	0.77495	0.80865	0.7956	0.77245	0.7628	0.7738	0.75185	0.7598	0.72465	0.74215
	wheat	0.7674	0.7674	0.76185	0.85165	0.82505	0.84705	0.80985	0.8486	0.82635	0.84005	0.8521	0.85075	0.8493	0.8461
	white	0.75695	0.75695	0.84585	0.8581	0.7828	0.85975	0.77745	0.8399	0.85085	0.837	0.8449	0.82065	0.83065	0.8193
	yellow	0.7744	0.7744	0.77815	0.80435	0.8309	0.8303	0.78655	0.81415	0.7924	0.8005	0.8249	0.81755	0.8483	0.78005
	background colors	loss_165_train	loss_165_val	loss_170_train	loss_170_val	loss_176_train	loss_176_val	loss_185_train	loss_185_val	loss_195_train	loss_195_val	loss_200_train	loss_200_val	loss_205_train	loss_205_val
	blue	0.136708	0.136708	0.0943987	0.165952	0.0902122	0.0581096	0.120752	0.201476	0.263687	0.230848	0.263797	0.290976	0.326102	0.287938
	cyan	0.121656	0.121656	0.0811986	0.0836137	0.0473583	0.0554859	0.191861	0.138211	0.136144	0.14694	0.215751	0.229337	0.239036	0.225182
	green	0.152281	0.152281	0.142754	0.105961	0.1041	0.0912254	0.260193	0.161964	0.212656	0.187881	0.272866	0.257772	0.297796	0.282212
	magenta	0.134799	0.134799	0.202356	0.167485	0.13384	0.103769	0.301824	0.215803	0.311483	0.278608	0.311868	0.327055	0.293624	0.325628
	orange	0.131965	0.131965	0.167247	0.128915	0.124181	0.117413	0.280198	0.252996	0.292875	0.27509	0.336369	0.30232	0.316553	0.263001
	red	0.125098	0.125098	0.106174	0.0956764	0.0646164	0.0622106	0.208195	0.159303	0.236369	0.245271	0.290685	0.24039	0.299076	0.321742
	wheat	0.135837	0.135837	0.0755553	0.0651941	0.0367609	0.046408	0.127949	0.0493442	0.120689	0.135972	0.137825	0.213367	0.224257	0.147661
	white	0.131393	0.131393	0.0487779	0.0613828	0.0386027	0.0431256	0.106062	0.0854173	0.108162	0.10938	0.139334	0.18809	0.20963	0.168719
	yellow	0.139768	0.139768	0.113905	0.102298	0.0685898	0.054654	0.204868	0.128647	0.17155	0.145065	0.198716	0.236775	0.248066	0.217617

## Sheet: Table S8
	Table S8. Background colors of Arom_ant (AID:743139) using DeepSnap_DL systems from 157 to 163 of angles.
		ROC_AUC_157_val	ROC_AUC_157_test	ROC_AUC_161_val	ROC_AUC_161_test	ROC_AUC_163_val	ROC_AUC_163_test
	brightorange	0.923126	0.902443	0.925784	0.89972	0.929749	0.883012
	deepsalmon	0.919842	0.893729	0.919715	0.889911	0.923101	0.879408
	Gold	0.927425	0.905015	0.931434	0.897191	0.932033	0.888325
	lightorange	0.926421	0.901128	0.926179	0.905719	0.926466	0.893587
	lightpink	0.922593	0.909294	0.91992	0.909979	0.924979	0.89472
	salmon	0.920628	0.904876	0.924709	0.896688	0.923646	0.894905
	tv_orange	0.928683	0.905055	0.935658	0.906718	0.938858	0.903071
	yelloworange	0.923417	0.900099	0.932816	0.887538	0.927511	0.900615
	black	0.908616	0.894678	0.912276	0.897788	0.913167	0.892968
		BAC_157_val	BAC_157_test	BAC_161_val	BAC_161_test	BAC_163_val	BAC_163_test
	brightorange	0.85695	0.83395	0.8603	0.83725	0.8719	0.8236
	deepsalmon	0.85475	0.8208	0.85085	0.8259	0.85455	0.81445
	Gold	0.86975	0.839	0.87355	0.8399	0.8815	0.83365
	lightorange	0.913645	0.8391	0.8691	0.8479	0.86495	0.83375
	lightpink	0.85875	0.8523	0.8538	0.8578	0.85665	0.8481
	salmon	0.85965	0.84475	0.86725	0.83595	0.8638	0.8385
	tv_orange	0.8594	0.8333	0.8685	0.83715	0.8786	0.84205
	yelloworange	0.86825	0.8379	0.8771	0.82755	0.87215	0.8401
	black	0.84105	0.82465	0.84555	0.82955	0.8534	0.8215
		F_157_val	F_157_test	F_161_val	F_161_test	F_163_val	F_163_test
	brightorange	0.8953	0.91335	0.9088	0.9114	0.90975	0.9249
	deepsalmon	0.8919	0.8783	0.89725	0.90555	0.89865	0.9004
	Gold	0.92235	0.9054	0.91715	0.9168	0.92265	0.92395
	lightorange	0.9336	0.9127	0.92725	0.92195	0.94545	0.9117
	lightpink	0.92685	0.9201	0.9039	0.9353	0.9314	0.94135
	salmon	0.9364	0.91865	0.92555	0.92505	0.93065	0.9286
	tv_orange	0.90305	0.90495	0.92625	0.8966	0.9334	0.9123
	yelloworange	0.91215	0.91795	0.9156	0.90805	0.93065	0.91775
	black	0.91415	0.89745	0.90805	0.9141	0.9249	0.88385
		MCC_157_val	MCC_157_test	MCC_161_val	MCC_161_test	MCC_163_val	MCC_163_test
	brightorange	0.317	0.32725	0.3404	0.32715	0.35245	0.3407
	deepsalmon	0.3185	0.2746	0.31915	0.3086	0.31995	0.29215
	Gold	0.36825	0.31925	0.3641	0.34115	0.3845	0.34735
	lightorange	0.4257	0.33435	0.4059	0.3556	0.4275	0.3252
	lightpink	0.36755	0.35645	0.3406	0.3964	0.3769	0.4111
	salmon	0.3962	0.34655	0.3806	0.35185	0.3816	0.36215
	tv_orange	0.3384	0.31385	0.38745	0.3056	0.406	0.33295
	yelloworange	0.3493	0.33935	0.36915	0.31345	0.4011	0.34155
	black	0.3277	0.29695	0.3216	0.32505	0.3591	0.2823
		PR_AUC_157_val	PR_AUC_157_test	PR_AUC_161_val	PR_AUC_161_test	PR_AUC_163_val	PR_AUC_163_test
	brightorange	0.533711	0.469477	0.550374	0.464229	0.561806	0.481469
	deepsalmon	0.454641	0.340385	0.462624	0.422316	0.456955	0.367533
	Gold	0.529948	0.477053	0.548144	0.477366	0.54337	0.488963
	lightorange	0.601087	0.516212	0.619902	0.544183	0.621524	0.572198
	lightpink	0.547238	0.530879	0.501786	0.550502	0.496088	0.556413
	salmon	0.57401	0.518649	0.570158	0.547417	0.528443	0.526357
	tv_orange	0.566354	0.48371	0.595615	0.4679	0.624987	0.525995
	yelloworange	0.53639	0.503536	0.565332	0.511141	0.536975	0.526565
	black	0.511605	0.443477	0.554005	0.476569	0.566829	0.369984
		Acc_157_val	Acc_157_test	Acc_161_val	Acc_161_test	Acc_163_val	Acc_163_test
	brightorange	0.8465	0.87725	0.8683	0.8739	0.8697	0.8964
	deepsalmon	0.84145	0.82065	0.84985	0.86455	0.8519	0.85635
	Gold	0.89025	0.8641	0.88175	0.88275	0.8905	0.8946
	lightorange	0.908	0.8761	0.89775	0.89115	0.9282	0.87455
	lightpink	0.89795	0.88795	0.86075	0.9126	0.90555	0.92255
	salmon	0.9135	0.8857	0.89555	0.89645	0.90415	0.90215
	tv_orange	0.85915	0.86345	0.89655	0.8498	0.9082	0.87535
	yelloworange	0.8736	0.8847	0.87915	0.8686	0.90355	0.8843
	black	0.8774	0.8514	0.86725	0.8785	0.8948	0.8297
		loss_157_val	loss_157_train	loss_157_test	loss_161_val	loss_161_train	loss_161_test	loss_163_train	loss_163_val	loss_163_test
	brightorange	0.221081	0.163095	0.152427	0.143921	0.17124	0.139768	0.144108	0.135296	0.126617
	deepsalmon	0.212223	0.226264	0.190414	0.193596	0.180226	0.159258	0.157575	0.112532	0.157117
	Gold	0.23029	0.16487	0.138288	0.189707	0.16008	0.132343	0.150436	0.144168	0.125061
	lightorange	0.150451	0.12925	0.131224	0.121807	0.103093	0.119243	0.0584188	0.107733	0.161605
	lightpink	0.166404	0.12101	0.138097	0.144491	0.0809086	0.125213	0.0880623	0.132932	0.120158
	salmon	0.146366	0.108761	0.127797	0.161366	0.0945839	0.119112	0.102514	0.135229	0.12165
	tv_orange	0.177823	0.17985	0.150386	0.118008	0.187395	0.120098	0.116238	0.119242	0.135646
	yelloworange	0.211953	0.125844	0.136105	0.161531	0.0987216	0.128454	0.0967147	0.124396	0.168553
	black	0.166053	0.159049	0.164173	0.16886	0.0976166	0.148513	0.0806329	0.116899	0.135329

## Sheet: Table S9
	Table S9. Background colors of Arom_ant (AID:743139) using DeepSnap_DL systems from 203 to 207 of angles.
		ROC_AUC_203_val	ROC_AUC_205_val	ROC_AUC_207_val	ROC_AUC_203_test	ROC_AUC_205_test	ROC_AUC_207_test
	aquamarine	0.927649	0.926115	0.923996	0.922772	0.922203	0.919999
	bluewhite	0.925698	0.929019	0.927528	0.931419	0.932568	0.931439
	Grey70	0.917096	0.926154	0.915724	0.91406	0.92587	0.92608
	Grey80	0.919803	0.925355	0.92255	0.932381	0.93286	0.931469
	Grey90	0.924394	0.929785	0.924968	0.936168	0.935534	0.934308
	lightblue	0.921937	0.923887	0.922431	0.925492	0.917662	0.922791
	lightpink	0.930598	0.932975	0.928938	0.933043	0.933834	0.931444
	palecyan	0.925155	0.928757	0.926373	0.928643	0.932071	0.930029
	palegreen	0.913737	0.921943	0.916247	0.91419	0.913779	0.917246
	paleyellow	0.922794	0.924588	0.920276	0.926093	0.925608	0.924861
	violet	0.919452	0.921601	0.921117	0.913303	0.919266	0.919041
		BAC_203_val	BAC_205_val	BAC_207_val	BAC_203_test	BAC_205_test	BAC_207_test
	aquamarine	0.86185	0.86625	0.86755	0.84735	0.84785	0.8476
	bluewhite	0.8624	0.86985	0.86295	0.85445	0.85945	0.8607
	Grey70	0.85365	0.8646	0.8522	0.836	0.83865	0.8436
	Grey80	0.8637	0.8686	0.86055	0.85005	0.8495	0.8473
	Grey90	0.86135	0.86745	0.85855	0.85685	0.8564	0.8607
	lightblue	0.86025	0.86355	0.86385	0.8426	0.85155	0.84535
	lightpink	0.8636	0.85975	0.8651	0.85415	0.85415	0.8553
	palecyan	0.8644	0.86705	0.85735	0.85455	0.8584	0.8615
	palegreen	0.84425	0.85455	0.8552	0.84485	0.84035	0.84685
	paleyellow	0.86625	0.86635	0.85825	0.8535	0.86145	0.85415
	violet	0.8568	0.8567	0.8566	0.83815	0.8428	0.84285
		F_203_val	F_203_test	F_205_val	F_205_test	F_207_val	F_207_test
	aquamarine	0.8798	0.87885	0.8814	0.8952	0.8886	0.8543
	bluewhite	0.8861	0.86625	0.8914	0.8824	0.89405	0.8808
	Grey70	0.8842	0.85325	0.8923	0.87065	0.8715	0.8939
	Grey80	0.89125	0.8936	0.908	0.87525	0.89285	0.87745
	Grey90	0.89215	0.8774	0.894	0.8849	0.88695	0.8769
	lightblue	0.8852	0.8748	0.88735	0.86875	0.8802	0.86505
	lightpink	0.88435	0.87285	0.898	0.88155	0.9027	0.8973
	palecyan	0.88835	0.8758	0.8917	0.8846	0.9055	0.8825
	palegreen	0.8899	0.86945	0.88475	0.86195	0.88835	0.85275
	paleyellow	0.8719	0.87455	0.8835	0.8718	0.87535	0.87585
	violet	0.8772	0.86605	0.87345	0.8503	0.8807	0.84645
		PR_AUC_203_val	PR_AUC_203_test	PR_AUC_205_val	PR_AUC_205_test	PR_AUC_207_val	PR_AUC_207_test
	aquamarine	0.237772	0.323691	0.251511	0.279633	0.254319	0.300687
	bluewhite	0.241492	0.386762	0.279022	0.378455	0.269125	0.366772
	Grey70	0.250711	0.289452	0.281427	0.370477	0.245681	0.379995
	Grey80	0.259241	0.418587	0.280227	0.415732	0.287931	0.404875
	Grey90	0.243836	0.427167	0.296405	0.38454	0.269583	0.374778
	lightblue	0.214847	0.36901	0.232081	0.264771	0.222834	0.319206
	lightpink	0.287615	0.404331	0.290172	0.357858	0.250948	0.341415
	palecyan	0.22299	0.330798	0.26507	0.382839	0.278163	0.341775
	palegreen	0.211759	0.283781	0.276022	0.241331	0.213618	0.265866
	paleyellow	0.218582	0.310189	0.251116	0.283926	0.230083	0.315142
	violet	0.20844	0.260995	0.237701	0.303635	0.222412	0.309693
		MCC_203_val	MCC_203_test	MCC_205_val	MCC_205_test	MCC_207_val	MCC_207_test
	aquamarine	0.27445	0.26295	0.279	0.28145	0.28645	0.24755
	bluewhite	0.2799	0.2586	0.29045	0.27485	0.28865	0.2742
	Grey70	0.2765	0.23825	0.2878	0.2555	0.26185	0.27475
	Grey80	0.2873	0.28	0.30985	0.2616	0.2864	0.26235
	Grey90	0.2856	0.26855	0.29205	0.27495	0.27795	0.2732
	lightblue	0.27925	0.25705	0.28385	0.26	0.2776	0.2516
	lightpink	0.2806	0.26305	0.29375	0.2704	0.30005	0.29245
	palecyan	0.285	0.2661	0.289	0.27905	0.2992	0.2765
	palegreen	0.27045	0.2542	0.27735	0.2461	0.27685	0.2456
	paleyellow	0.2725	0.26385	0.2803	0.2677	0.2679	0.2664
	violet	0.2692	0.24785	0.2652	0.2412	0.2724	0.23935
		Acc_203_val	Acc_203_test	Acc_205_val	Acc_205_test	Acc_207_val	Acc_207_test
	aquamarine	0.81665	0.81505	0.81915	0.84185	0.83075	0.7769
	bluewhite	0.82665	0.7952	0.8352	0.8208	0.8396	0.81825
	Grey70	0.8243	0.77505	0.83675	0.8031	0.8037	0.8395
	Grey80	0.8351	0.8391	0.86245	0.8094	0.8378	0.813
	Grey90	0.83645	0.8128	0.8395	0.8248	0.8281	0.8124
	lightblue	0.8254	0.8088	0.8288	0.7995	0.81745	0.7933
	lightpink	0.824	0.80555	0.84625	0.81945	0.85375	0.8455
	palecyan	0.83045	0.81025	0.8357	0.8247	0.85835	0.82095
	palegreen	0.8329	0.80025	0.82515	0.7885	0.83035	0.77435
	paleyellow	0.80435	0.80825	0.8224	0.8039	0.80955	0.8104
	violet	0.81265	0.79505	0.8065	0.7704	0.81825	0.76465
		loss_203_train	loss_203_val	loss_203_test	loss_205_val	loss_205_train	loss_205_test	loss_207_val	loss_207_train	loss_207_test
	aquamarine	0.193517	0.18914	0.168152	0.201575	0.197554	0.135592	0.210427	0.175424	0.160533
	bluewhite	0.215223	0.197711	0.115347	0.218975	0.150746	0.126188	0.214178	0.18427	0.145687
	Grey70	0.246082	0.208308	0.193652	0.179329	0.169004	0.137571	0.209438	0.147284	0.136482
	Grey80	0.221876	0.194558	0.124021	0.194146	0.148693	0.134845	0.191934	0.167046	0.138167
	Grey90	0.207335	0.186546	0.12049	0.177274	0.164701	0.135149	0.184332	0.174699	0.130734
	lightblue	0.23196	0.216631	0.130104	0.223947	0.241869	0.19555	0.221979	0.167958	0.143877
	lightpink	0.194769	0.157434	0.16555	0.162319	0.171405	0.149517	0.16204	0.181834	0.150206
	palecyan	0.212868	0.205819	0.125154	0.208564	0.15709	0.138623	0.21768	0.186892	0.142362
	palegreen	0.209781	0.164218	0.183471	0.181246	0.187825	0.13635	0.209211	0.206918	0.16838
	paleyellow	0.234392	0.196381	0.145934	0.221772	0.19012	0.157491	0.217362	0.17023	0.164858
	violet	0.248416	0.188817	0.233263	0.207359	0.199615	0.16724	0.189605	0.212582	0.179762

## Sheet: Table S10
	Table S10. Background colors of Arom_ant (AID:743139) using DeepSnap_DL systems from 157 to 163 of angles.
	ROC_AUC	ROC_AUC_157_val	ROC_AUC_161_val	ROC_AUC_163_val	ROC_AUC_157_test	ROC_AUC_161_test	ROC_AUC_163_test
	brightorange	0.923126	0.925784	0.929749	0.902443	0.89972	0.883012
	deepsalmon	0.919842	0.919715	0.923101	0.893729	0.889911	0.879408
	Gold	0.927425	0.931434	0.932033	0.905015	0.897191	0.888325
	lightorange	0.926421	0.926179	0.926466	0.901128	0.905719	0.893587
	lightpink	0.922593	0.91992	0.924979	0.909294	0.909979	0.89472
	salmon	0.920628	0.924709	0.923646	0.904876	0.896688	0.894905
	tv_orange	0.928683	0.935658	0.938858	0.905055	0.906718	0.903071
	yelloworange	0.923417	0.932816	0.927511	0.900099	0.887538	0.900615
	black	0.908616	0.912276	0.913167	0.894678	0.897788	0.892968
		BAC_157_val	BAC_161_val	BAC_163_val	BAC_157_test	BAC_161_test	BAC_163_test
	brightorange	0.85695	0.8603	0.8719	0.83395	0.83725	0.8236
	deepsalmon	0.85475	0.85085	0.85455	0.8208	0.8259	0.81445
	Gold	0.86975	0.87355	0.8815	0.839	0.8399	0.83365
	lightorange	0.913645	0.8691	0.86495	0.8391	0.8479	0.83375
	lightpink	0.85875	0.8538	0.85665	0.8523	0.8578	0.8481
	salmon	0.85965	0.86725	0.8638	0.84475	0.83595	0.8385
	tv_orange	0.8594	0.8685	0.8786	0.8333	0.83715	0.84205
	yelloworange	0.86825	0.8771	0.87215	0.8379	0.82755	0.8401
	black	0.84105	0.84555	0.8534	0.82465	0.82955	0.8215
		F_157_val	F_157_test	F_161_val	F_161_test	F_163_val	F_163_test
	brightorange	0.8953	0.91335	0.9088	0.9114	0.90975	0.9249
	deepsalmon	0.8919	0.8783	0.89725	0.90555	0.89865	0.9004
	Gold	0.92235	0.9054	0.91715	0.9168	0.92265	0.92395
	lightorange	0.9336	0.9127	0.92725	0.92195	0.94545	0.9117
	lightpink	0.92685	0.9201	0.9039	0.9353	0.9314	0.94135
	salmon	0.9364	0.91865	0.92555	0.92505	0.93065	0.9286
	tv_orange	0.90305	0.90495	0.92625	0.8966	0.9334	0.9123
	yelloworange	0.91215	0.91795	0.9156	0.90805	0.93065	0.91775
	black	0.91415	0.89745	0.90805	0.9141	0.9249	0.88385
		PR_AUC_157_val	PR_AUC_157_test	PR_AUC_161_val	PR_AUC_161_test	PR_AUC_163_val	PR_AUC_163_test
	brightorange	0.533711	0.469477	0.550374	0.464229	0.561806	0.481469
	deepsalmon	0.454641	0.340385	0.462624	0.422316	0.456955	0.367533
	Gold	0.529948	0.477053	0.548144	0.477366	0.54337	0.488963
	lightorange	0.601087	0.516212	0.619902	0.544183	0.621524	0.572198
	lightpink	0.547238	0.530879	0.501786	0.550502	0.496088	0.556413
	salmon	0.57401	0.518649	0.570158	0.547417	0.528443	0.526357
	tv_orange	0.566354	0.48371	0.595615	0.4679	0.624987	0.525995
	yelloworange	0.53639	0.503536	0.565332	0.511141	0.536975	0.526565
	black	0.511605	0.443477	0.554005	0.476569	0.566829	0.369984
		MCC_157_val	MCC_157_test	MCC_161_val	MCC_161_test	MCC_163_val	MCC_163_test
	brightorange	0.317	0.32725	0.3404	0.32715	0.35245	0.3407
	deepsalmon	0.3185	0.2746	0.31915	0.3086	0.31995	0.29215
	Gold	0.36825	0.31925	0.3641	0.34115	0.3845	0.34735
	lightorange	0.4257	0.33435	0.4059	0.3556	0.4275	0.3252
	lightpink	0.36755	0.35645	0.3406	0.3964	0.3769	0.4111
	salmon	0.3962	0.34655	0.3806	0.35185	0.3816	0.36215
	tv_orange	0.3384	0.31385	0.38745	0.3056	0.406	0.33295
	yelloworange	0.3493	0.33935	0.36915	0.31345	0.4011	0.34155
	black	0.3277	0.29695	0.3216	0.32505	0.3591	0.2823
		Acc_157_val	Acc_157_test	Acc_161_val	Acc_161_test	Acc_163_val	Acc_163_test
	brightorange	0.8465	0.87725	0.8683	0.8739	0.8697	0.8964
	deepsalmon	0.84145	0.82065	0.84985	0.86455	0.8519	0.85635
	Gold	0.89025	0.8641	0.88175	0.88275	0.8905	0.8946
	lightorange	0.908	0.8761	0.89775	0.89115	0.9282	0.87455
	lightpink	0.89795	0.88795	0.86075	0.9126	0.90555	0.92255
	salmon	0.9135	0.8857	0.89555	0.89645	0.90415	0.90215
	tv_orange	0.85915	0.86345	0.89655	0.8498	0.9082	0.87535
	yelloworange	0.8736	0.8847	0.87915	0.8686	0.90355	0.8843
	black	0.8774	0.8514	0.86725	0.8785	0.8948	0.8297
		loss_157_val	loss_157_train	loss_157_test	loss_161_val	loss_161_train	loss_161_test	loss_163_train	loss_163_val	loss_163_test
	brightorange	0.221081	0.163095	0.152427	0.143921	0.17124	0.139768	0.144108	0.135296	0.126617
	deepsalmon	0.212223	0.226264	0.190414	0.193596	0.180226	0.159258	0.157575	0.112532	0.157117
	Gold	0.23029	0.16487	0.138288	0.189707	0.16008	0.132343	0.150436	0.144168	0.125061
	lightorange	0.150451	0.12925	0.131224	0.121807	0.103093	0.119243	0.0584188	0.107733	0.161605
	lightpink	0.166404	0.12101	0.138097	0.144491	0.0809086	0.125213	0.0880623	0.132932	0.120158
	salmon	0.146366	0.108761	0.127797	0.161366	0.0945839	0.119112	0.102514	0.135229	0.12165
	tv_orange	0.177823	0.17985	0.150386	0.118008	0.187395	0.120098	0.116238	0.119242	0.135646
	yelloworange	0.211953	0.125844	0.136105	0.161531	0.0987216	0.128454	0.0967147	0.124396	0.168553
	black	0.166053	0.159049	0.164173	0.16886	0.0976166	0.148513	0.0806329	0.116899	0.135329

[truncated: 4 more sheets: Table S11, Table S12, Table S13, Table S14]
